# Supplementary material for: Homogeneity Guarantee of Nickel Reference Material in Soybean Matrix: Influence Mechanism of Particle Size Distribution
Source: Foods. 2026 Apr 27;15(9):1513. doi: 10.3390/foods15091513 (PMC13164219; doi:10.3390/foods15091513)
Supplement: Supplementary file 1 [file foods-15-01513-s001.zip]

Archive with 1 entries (1 files):
- foods-4247391-supplementary.pdf
